# Supplementary material for: New Terpenoids and Polyphenolic Profile of Carpesium cernuum L. of European Origin
Source: Molecules. 2025 Jun 7;30(12):2506. doi: 10.3390/molecules30122506 (PMC12195868; doi:10.3390/molecules30122506)
Supplement: Supplementary file 1 [file molecules-30-02506-s001.zip]

Archive with 1 entries (1 files):
- molecules-3645638-supplementary.pdf
